# Supplementary material for: Fouling Mitigation by Optimizing Flow Rate and Pulsed Electric Field during Bipolar Membrane Electroacidification of Caseinate Solution
Source: Membranes (Basel). 2021 Jul 15;11(7):534. doi: 10.3390/membranes11070534 (PMC8307857; doi:10.3390/membranes11070534)
Supplement: Supplementary file 1 [file membranes-11-00534-s001.zip]

Archive with 1 entries (1 files):
- membranes-1296572-supplementary.pdf
